# Supplementary material for: Association of fatty pancreas with pancreatic endocrine and exocrine function
Source: PLoS One. 2018 Dec 20;13(12):e0209448. doi: 10.1371/journal.pone.0209448 (PMC6301765; doi:10.1371/journal.pone.0209448)
Supplement: S1 Database — (XLSX) [file pone.0209448.s001.xlsx]

## Sheet: data set(revise)
Age ranges	Body Mass Index (kg/m2)	Clinical Diagnosis	Comorbidity (Diabetes;YES=1,NO=0)	Comorbidity (Hypertension;YES=1,NO=0)	Comorbidity (Dyslipidemia;YES=1,NO=0)	C-peptide immunoreactivity at 0 min (mmol/L)	C-peptide immunoreactivity at 6 min (mmol/L)	ΔC-peptide immunoreactivity (mmol/L)	Pancreatic endocrine impairment (YES=1,NO=0)	Urinary PABA excretion rate (%)	Pancreatic exocrine impairment (YES=1,NO=0)	CT value of pancreatic head (HU)	CT value of pancreatic body (HU)	CT value of pancreatic tail (HU)	Mean CT value of pancreas (HU)	CT value of spleen (HU) observer➀	mean CT value of pancreas/CT value of spleen	Visceral fat area (cm2)	CT value of spleen (HU) observer②
20-40	23.6614	Calcifications of Pancreas	0	0	0	0.54	2.03	1.49	1	45.2	1	45.85	50.85	42.02	46.24	51.72	0.894045	45.6694	50.8
20-40	20.4205	Calcifications of Pancreas	0	0	0	0.96	3.5	2.54	0	36.6	1	58.3	60.64	46.14	55.0267	55.72	0.987557	24.9599	50.15
20-40	18.49	Calcifications of Pancreas	0	0	0	1.45	3.28	1.83	1	3.2	1	52.26	42.29	41.67	45.4067	47.55	0.954925	22.7785	47.06
20-40	28.9723	No obvious image findings of pancreatic diseases	0	0	0	1.99	5.65	3.66	0	80.7	0	32.37	41.69	42.44	38.8333	51.71	0.750983	139.773	50.4
20-40	18.8189	Cystic lesions of Pancreas	0	0	0	1.42	4.38	2.96	0	38.4	1	56.75	53.98	53.08	54.6033	48.12	1.13473	43.5422	50.61
41-60	22.8928	No obvious image findings of pancreatic diseases	0	1	1	1.71	4.48	2.77	0	61.1	1	43.12	39.67	48.23	43.6733	49.73	0.878209	35.8825	46.63
41-60	16.6603	No obvious image findings of pancreatic diseases	0	0	0	0.96	3.66	2.7	0	77.3	0	51.14	51.21	49.42	50.59	48.26	1.04828	25.7943	48.48
41-60	22.46	Calcifications of Pancreas	0	0	0	1.34	3.6	2.26	0	75.3	0	54.26	51.74	49.56	51.8533	55.17	0.939883	35.993	55.09
41-60	16.394	Calcifications of Pancreas	0	0	0	0.03	0.08	0.05	1	53.1	1	42.29	39.88	36.92	39.6967	43.35	0.915725	22.2451	44.67
41-60	22.5268	Calcifications of Pancreas	0	0	0	2.07	4.89	2.82	0	55.5	1	48.63	42.92	48.69	46.7467	50.46	0.92641	148.725	45.95
41-60	19.1016	After acute pancreatitis	0	0	0	0.66	1.59	0.93	1	62.6	1	40.47	45.34	42.58	42.7967	47.92	0.893086	57.0797	49.98
41-60	16.5289	No obvious image findings of pancreatic diseases	0	0	0	0.93	2.85	1.92	1	72.2	0	52.24	49.51	48.36	50.0367	50.29	0.994963	26.3043	48.77
41-60	20.082	No obvious image findings of pancreatic diseases	0	0	0	0.84	2.93	2.09	0	73.2	0	51.78	55.11	50.44	52.4433	47.22	1.11062	17.9157	48.75
41-60	22.46	Calcifications of Pancreas	0	0	0	0.83	2.81	1.98	1	58.6	1	51.46	43.16	30.63	41.75	48.91	0.853609	120.859	49.07
41-60	17.284	After acute pancreatitis	0	0	0	1.23	2.75	1.52	1	72.1	0	46.36	39.42	41.56	42.4467	44.1	0.962509	31.3811	41.35
41-60	22.2812	Calcifications of Pancreas	0	0	0	1.26	3	1.74	1	38.4	1	34.88	30.86	31.68	32.4733	54.65	0.594206	105.337	53.43
41-60	19.1111	Calcifications of Pancreas	0	0	0	0.81	4.15	3.34	0	89.6	0	51.82	50.51	53.71	52.0133	45.86	1.13418	18.9786	45.67
41-60	20.6782	Cystic lesions of Pancreas	0	0	0	0.93	2.98	2.05	0	81.1	0	46.93	47.83	51.42	48.7267	50.13	0.972006	51.3721	50.46
41-60	19.7777	Cystic lesions of Pancreas	0	0	0	1.59	3.92	2.33	0	69	1	54.34	57.43	42.33	51.3667	52.94	0.970281	33.1936	52.23
41-60	24.2836	No obvious image findings of pancreatic diseases	0	0	0	2.88	6.31	3.43	0	64.2	1	44.9	50.01	47.07	47.3267	45.77	1.03401	164.903	45.13
41-60	18.5901	Cystic lesions of Pancreas	0	0	0	0.71	2.09	1.38	1	58.8	1	46.97	44.53	46.24	45.9133	48.34	0.9498	9.19174	47.18
41-60	19.2277	No obvious image findings of pancreatic diseases	0	1	0	1.52	4.26	2.74	0	76.4	0	54.92	50.94	50.54	52.1333	46.24	1.12745	34.1599	48.1
41-60	21.5451	No obvious image findings of pancreatic diseases	0	0	0	1.67	6.29	4.62	0	80.2	0	48.84	47.53	47.04	47.8033	52.47	0.91106	49.1898	52.44
41-60	19.8962	No obvious image findings of pancreatic diseases	0	0	0	0.58	2.13	1.55	1	67	1	61.35	59.75	50.84	57.3133	57.74	0.992611	30.6165	57.33
41-60	16.2278	Calcifications of Pancreas	0	0	0	0.87	3.44	2.57	0	85	0	54.35	49.36	49.35	51.02	49.58	1.02904	9.11765	51.24
41-60	34.7934	Cystic lesions of Pancreas	1	0	0	2.62	3.54	0.92	1	68.5	1	28.78	35.06	19.89	27.91	42.49	0.65686	129.28	42.99
41-60	21.8724	Calcifications of Pancreas	0	0	0	1.44	6.32	4.88	0	52	1	17.13	45.75	43.79	35.5567	50.27	0.707314	31.0357	49.59
41-60	23.1206	Cystic lesions of Pancreas	0	0	0	1.99	4.22	2.23	0	51.1	1	47.46	49.31	48.83	48.5333	49.09	0.98866	106.587	47.38
41-60	22.2685	Cystic lesions of Pancreas	0	1	0	1.82	4.46	2.64	0	70	0	47.4	42.97	44.78	45.05	49.334	0.913163	62.6061	48.88
41-60	26.7242	No obvious image findings of pancreatic diseases	0	0	0	1.67	5.97	4.3	0	70.4	0	35.42	40.71	39.58	38.57	53.02	0.727461	126.431	50.64
41-60	20.8117	No obvious image findings of pancreatic diseases	0	0	0	1.82	6.23	4.41	0	77.3	0	50.11	51.48	42.45	48.0133	49.42	0.971536	41.9464	51.27
61-80	18.5626	Calcifications of Pancreas	0	0	0	1.02	2.33	1.31	1	70	0	38.92	53.9	37.99	43.6033	56.38	0.773383	43.0097	53.9
61-80	23.0104	Cystic lesions of Pancreas	1	1	0	2.11	7.18	5.07	0	65.2	1	48.7	49.53	51.04	49.7567	56.29	0.883934	100.197	57.88
61-80	25.3321	Cystic lesions of Pancreas	0	1	1	1.21	4.64	3.43	0	49.5	1	47.03	48.49	53.35	49.6233	51.2	0.969206	53.0587	51.09
61-80	26.079	No obvious image findings of pancreatic diseases	0	1	1	1.51	8.49	6.98	0	84	0	47.33	42.9	43.11	44.4467	48.68	0.913038	83.6323	48.95
61-80	24.0569	No obvious image findings of pancreatic diseases	0	0	0	1.17	4.28	3.11	0	73.4	0	48.79	43.58	48.45	46.94	48.61	0.965645	98.8281	50.32
61-80	22.4913	Cystic lesions of Pancreas	1	0	0	2.58	3.97	1.39	1	62.5	1	25.5	23.17	24.42	24.3633	46.03	0.529292	61.5915	44.02
61-80	19.487	Calcifications of Pancreas	0	0	0	0.39	1.41	1.02	1	39.5	1	35.57	22.28	34.89	30.9133	46.75	0.661248	55.6586	49.69
61-80	23.3063	After acute pancreatitis	0	0	0	1.21	2.98	1.77	1	71.6	0	53.35	63.53	50.34	55.74	55.42	1.00577	47.8906	61.09
61-80	18.75	Cystic lesions of Pancreas	0	0	0	0.83	1.3	0.47	1	70.3	0	62.15	57.65	54.62	58.14	60.25	0.964979	67.5009	59.95
61-80	17.3082	No obvious image findings of pancreatic diseases	0	0	0	1.44	5.25	3.81	0	59.1	1	54.72	49.24	48.97	50.9767	50.67	1.00605	8.45703	48.97
61-80	24.3418	No obvious image findings of pancreatic diseases	0	0	0	1.72	7.04	5.32	0	53.3	1	48.74	49.78	47.38	48.6333	51.55	0.943421	82.8494	52.06
61-80	21.3995	No obvious image findings of pancreatic diseases	0	0	0	1.23	5.26	4.03	0	68	1	51.65	48.22	47.72	49.1967	50.25	0.979038	13.8744	52.1
61-80	18.6966	No obvious image findings of pancreatic diseases	0	0	1	1.27	5.38	4.11	0	83.7	0	59.22	53.07	45.75	52.68	50.69	1.03926	11.2726	51.62
61-80	22.2222	Cystic lesions of Pancreas	0	0	1	0.93	5.11	4.18	0	60.3	1	44.05	51.31	47.98	47.78	47.91	0.997287	63.5802	45.52
61-80	20.5499	Calcifications of Pancreas	0	0	0	0.89	3.06	2.17	0	65.4	1	33.71	39.63	36.14	36.4933	45.83	0.796276	55.6586	47.86
61-80	22.7457	Cystic lesions of Pancreas	0	1	1	1.96	5.63	3.67	0	66.2	1	50.88	37.41	36.35	41.5467	51.01	0.814481	52.9699	48.94
61-80	25.7344	Calcifications of Pancreas	0	0	0	1.64	5.53	3.89	0	62.7	1	56.6	49.83	50.65	52.36	53.28	0.982733	176.31	56.13
61-80	21.7778	No obvious image findings of pancreatic diseases	0	1	0	1.58	4.7	3.12	0	84.8	0	41.52	42.57	40.96	41.6833	52.3	0.797004	44.1792	56.56
61-80	20.3857	No obvious image findings of pancreatic diseases	0	0	0	1.18	3.01	1.83	1	46.9	1	43.14	35.35	44.01	40.8333	50.82	0.803489	62.7578	53.14
61-80	29.5835	Calcifications of Pancreas	0	1	0	2.3	6.9	4.6	0	66.9	1	43.38	39.6	38.1	40.36	52.19	0.773328	180.039	52.5
61-80	22.8374	Cystic lesions of Pancreas	0	1	0	2.49	5.52	3.03	0	63.9	1	46.38	51.49	43.04	46.97	47.84	0.981814	166.538	48.29
61-80	17.9688	Cystic lesions of Pancreas	0	1	0	0.85	3.35	2.5	0	77.5	0	45.74	36.38	40.61	40.91	49.53	0.825964	19.1218	50.18
61-80	19.8178	Cystic lesions of Pancreas	0	0	0	0.84	2.28	1.44	1	68.7	1	47.59	43.7	40.65	43.98	48.18	0.912827	11.5771	50.55
61-80	20.9572	Cystic lesions and calcification of Pancreas	1	0	0	0.97	2.21	1.24	1	76.2	0	43.39	51.11	40.45	44.9833	55.05	0.817136	33.8706	52.87
61-80	29.9792	No obvious image findings of pancreatic diseases	1	1	0	1.71	4	2.29	0	72.6	0	35.54	28.58	39.05	34.39	45.83	0.750382	94.9427	41.54
61-80	24.3824	No obvious image findings of pancreatic diseases	0	1	0	2.26	5.16	2.9	0	85.2	0	92.91	92.85	86.67	90.81	97.05	0.935703	116.628	95.61
61-80	26.3668	Calcifications of Pancreas	0	1	0	1.76	8.22	6.46	0	60.5	1	45.25	53.08	41.19	46.5067	53.54	0.868634	111.907	53.07
61-80	25.2595	Cystic lesions of Pancreas	0	0	0	2.08	4.79	2.71	0	70.1	0	43.71	37.56	45.94	42.4033	47.96	0.88414	155.257	50.12
61-80	20.3223	Cystic lesions of Pancreas	0	1	1	1.13	2.82	1.69	1	72.4	0	34.83	33.17	28.51	32.17	47.39	0.678835	68.0507	47.38
61-80	23.0518	Calcifications of Pancreas	0	0	1	1.89	9.8	7.91	0	53.3	1	47.76	41.13	41.49	43.46	54.36	0.799485	73.312	53.46
61-80	20.5333	No obvious image findings of pancreatic diseases	0	0	1	1.51	7.1	5.59	0	53.2	1	44.44	46.09	39.9	43.4767	46.45	0.935989	50.0346	44.6
61-80	26.9274	Calcifications of Pancreas	1	0	0	2.88	7.21	4.33	0	66.7	1	42.44	39.67	46.49	42.8667	44.53	0.962647	193.277	42.79
61-80	27.6259	No obvious image findings of pancreatic diseases	0	1	1	2.84	5.54	2.7	0	83.7	0	44.95	58.64	47.12	50.2367	50.55	0.993802	87.3813	49.03
61-80	25.9447	No obvious image findings of pancreatic diseases	0	1	0	1.96	4.21	2.25	0	72.2	0	43.26	52.75	24.98	40.33	50.93	0.791871	106.414	51.1
61-80	23.0843	Cystic lesions of Pancreas	0	0	0	1.25	5.31	4.06	0	76.3	0	44.72	43.17	45.28	44.39	49.58	0.895321	58.1983	49.59
61-80	19.5717	Cystic lesions of Pancreas	0	0	0	1.06	2.35	1.29	1	58.2	1	47.77	41	33.91	40.8933	49.11	0.832689	31.0957	48.82
61-80	22.5306	Cystic lesions and calcification of Pancreas	0	1	0	1.73	5.2	3.47	0	45.7	1	92.25	88.37	86.11	88.91	89.61	0.992188	97.2029	89.32
61-80	17.7778	Cystic lesions of Pancreas	0	0	0	1.05	3.09	2.04	0	74.2	0	53.75	55.75	53.1	54.2	54.96	0.986172	16.1892	54.31
61-80	21.6713	Cystic lesions of Pancreas	0	0	0	1.53	5.9	4.37	0	71.1	0	51.72	58.09	45.63	51.8133	53.76	0.96379	52.9645	51.67
61-80	20.3428	Cystic lesions of Pancreas	0	0	0	1.29	4.8	3.51	0	68	1	51.31	50.02	49.15	50.16	42.6	1.17746	37.1039	42.43
61-80	20.9644	Cystic lesions of Pancreas	0	0	0	1.35	6.58	5.23	0	73.3	0	46.1	40.24	41.64	42.66	48.32	0.882864	34.6065	47.34
61-80	23.5793	Cystic lesions of Pancreas	1	0	1	2.44	2.96	0.52	1	46.3	1	44.67	21.5	35.06	33.7433	51.5	0.65521	65.52	50.59
61-80	22.7709	Calcifications of Pancreas	1	0	0	0.29	0.54	0.25	1	61.5	1	47.63	37.67	25.5	36.9333	47.32	0.780502	70.4282	47.73
61-80	23.2834	Calcifications of Pancreas	0	0	0	3.58	5.33	1.75	1	45.3	1	9	14.39	19.94	14.4433	42	0.343889	108.951	41.97
61-80	22.9591	Calcifications of Pancreas	1	0	0	2.16	4.16	2	0	48.6	1	43.03	36.17	15.61	31.6033	42.55	0.742734	111.883	42.33
61-80	20.5499	Calcifications of Pancreas	0	0	0	1.99	7.86	5.87	0	59.7	1	51.93	43.39	45.7	47.0067	56.63	0.830067	86.7543	56.3
61-80	22.6409	Cystic lesions of Pancreas	0	0	0	1.29	5.67	4.38	0	67.6	1	25.13	35.23	43.28	34.5467	53.62	0.644287	73.7662	53.43
61-80	17.5981	After acute pancreatitis	0	1	0	2.05	2.61	0.56	1	54.2	1	38.31	46.46	50.79	45.1867	49.62	0.910654	42.7982	48.91
61-80	19.4771	Calcifications of Pancreas	0	0	0	1.43	2.64	1.21	1	68.6	1	41.31	44.25	43.06	42.8733	51.65	0.830074	20.3674	51.29
61-80	19.7779	Cystic lesions of Pancreas	0	0	0	1.25	3.01	1.76	1	62.1	1	56.47	51.85	52.38	53.5667	52.39	1.02246	22.0398	53.41
61-80	17.3333	Cystic lesions of Pancreas	0	0	0	1.6	5.81	4.21	0	84.8	0	52.48	40.08	41.45	44.67	51.65	0.86486	5.45974	52.05
61-80	21.6333	Calcifications of Pancreas	0	0	0	1.07	3.6	2.53	0	102.5	0	50.38	21	41.5	37.6267	61.65	0.610327	77.2711	59.3
61-80	21.6797	Calcifications of Pancreas	0	0	0	0.93	3.2	2.27	0	73.6	0	49.47	48.24	47.42	48.3767	51.28	0.943383	56.9622	50.73
61-80	16.8475	Cystic lesions and calcification of Pancreas	0	0	0	1.15	3.98	2.83	0	78.3	0	53.5	43.59	45.68	47.59	54.51	0.873051	49.5129	55.4
61-80	21.9713	After acute pancreatitis	0	0	0	1.19	2.27	1.08	1	61.6	1	44.72	38.75	29.58	37.6833	47.83	0.78786	68.776	48.22
61-80	27.0993	Cystic lesions of Pancreas	1	0	0	1.94	2.56	0.62	1	74.5	0	45.16	41.99	37.79	41.6467	51.88	0.80275	107.201	55.52
61-80	23.5078	No obvious image findings of pancreatic diseases	1	1	1	2.71	5.74	3.03	0	75.7	0	36.33	35.28	30.39	34	44.73	0.760116	164.101	44.34
61-80	20.1264	Cystic lesions of Pancreas	0	0	0	1.54	7.2	5.66	0	73.8	0	46.44	51.64	51.66	49.9133	49.78	1.00268	30.8376	50.32
61-80	18.7783	Cystic lesions of Pancreas	0	0	1	1.86	3.4	1.54	1	45.6	1	49.74	47.85	46.81	48.1333	52.91	0.909721	65.6074	52.46
61-80	26.8136	Cystic lesions of Pancreas	1	0	1	3.74	8.52	4.78	0	50.3	1	34.03	41.88	51.92	46.9	55.55	0.844284	121.702	55.62
61-80	23.3355	Cystic lesions of Pancreas	0	1	0	1.72	5.01	3.29	0	29.7	1	37.28	40.46	38.52	38.7533	53.53	0.723955	103.238	55.27
61-80	23.6013	Calcifications of Pancreas	0	1	1	1.89	6.55	4.66	0	79.4	0	44.61	43.3	35.23	41.0467	51.45	0.797797	103.737	50.41
61-80	25.35	No obvious image findings of pancreatic diseases	0	1	0	1.63	4.7	3.07	0	76.5	0	42.7	38.43	35.04	38.7233	51.84	0.746978	82.2133	52.36
61-80	21.8776	Cystic lesions of Pancreas	0	0	0	1.26	4.46	3.2	0	73.4	0	42.69	37.43	52.26	44.1267	46.66	0.945707	67.1139	45.98
61-80	23.7387	Cystic lesions of Pancreas	1	1	1	2.24	2.77	0.53	1	58.9	1	18.17	33.43	47.68	33.0933	54.82	0.603673	191.027	53.71
61-80	34.8923	No obvious image findings of pancreatic diseases	0	1	0	4.49	7.86	3.37	0	60.5	1	36.57	38.04	37.62	37.41	49.36	0.757901	217.646	50.85
81-100	21.257	Cystic lesions of Pancreas	0	0	0	1.45	3	1.55	1	74.4	0	49.38	42.43	50.06	47.29	60.04	0.787642	23.0491	52.31
81-100	26.0291	Cystic lesions of Pancreas	1	1	1	1.9	4.86	2.96	0	65.5	1	30.45	42.18	45.8	39.4767	50.94	0.774964	139.793	51.01
81-100	22.9591	Cystic lesions of Pancreas	1	0	0	2.24	3.63	1.39	1	44.3	1	40.47	39.46	36.64	38.8567	46.47	0.836167	105.319	46.43
81-100	22.913	Cystic lesions of Pancreas	0	0	1	1.17	6.94	5.77	0	50.9	1	40.08	53.39	38.58	44.0167	44.5	0.989139	71.3513	45.13
81-100	15.3373	Cystic lesions and calcification of Pancreas	0	0	0	0.95	3.24	2.29	0	45.5	1	54.46	56	35.95	48.8033	55.4	0.880927	9.67798	53.34
81-100	19.4932	Cystic lesions of Pancreas	0	0	0	1.6	5.07	3.47	0	74.3	0	51.88	43.73	49.66	48.4233	57.41	0.843465	37.3838	56.53
81-100	26.2714	Cystic lesions of Pancreas	1	1	0	3	4.82	1.82	1	30	1	29.64	35.03	35.21	33.2933	51.27	0.649373	158.266	51.14
81-100	21.9321	Cystic lesions of Pancreas	0	0	0	1.18	3.62	2.44	0	70.2	0	37.63	31.89	29.67	33.0633	50.28	0.657584	30.8832	49.13
81-100	21.8522	Cystic lesions of Pancreas	0	0	0	2.48	4.41	1.93	1	60.5	1	27.85	37.53	33.36	32.9133	49.36	0.666802	143.823	49.85
81-100	18.8125	After acute pancreatitis	0	1	1	1.12	4.09	2.97	0	66.8	1	50.44	48.11	47.14	48.5633	52.71	0.921331	32.2066	50.01
81-100	18.9204	No obvious image findings of pancreatic diseases	0	0	0	0.91	2.88	1.97	1	70.2	0	59.38	45.72	47.9	51	51.61	0.988181	33.3728	52.02
81-100	18.7305	Cystic lesions of Pancreas	0	1	1	1.52	4.58	3.06	0	63.7	1	50.31	55.65	48.08	51.3467	56.35	0.91121	65.4577	56.6
